# Supplementary material for: From Values to Action: An Integrative Explanatory Framework for Insect Conservation Intentions and Behavior
Source: Insects. 2025 Dec 15;16(12):1274. doi: 10.3390/insects16121274 (PMC12733544; doi:10.3390/insects16121274)
Supplement: Supplementary file 1 [file insects-16-01274-s001.zip]

Archive with 3 entries (3 files):
- Figure S1. Perceived Barriers.png
- S1. questionnaire.pdf
- Tables S1-S6.pdf
